# Supplementary material for: Therapeutic Sensations: A New Unifying Concept
Source: Evid Based Complement Alternat Med. 2020 Aug 6;2020:7630190. doi: 10.1155/2020/7630190 (PMC7428881; doi:10.1155/2020/7630190)
Supplement: Supplementary Materials — Supplementary Methods: methodological details on the three systematic literature searches (Somatosensory qualities, topography, and meaning dimension of therapeutic sensations). Supplementary Table 1: results of the literature search for descriptors of therapeutic sensations in different interventions. Descriptor frequencies were first summed up for each intervention and then for all interventions. Please note that a frequency of zero (“0”) in this table means that study participants were asked for the particular sensations but did not experience it. [file 7630190.f1.zip]

Archive with 2 entries (2 files):
- 7630190.f1/Supplementary Methods.docx
- 7630190.f1/Supplementary Table 1.xlsx
